# Supplementary material for: Generated Randomly and Selected Functionally? The Nature of Enterovirus Recombination
Source: Viruses. 2022 Apr 28;14(5):916. doi: 10.3390/v14050916 (PMC9144335; doi:10.3390/v14050916)
Supplement: Supplementary file 1 [file viruses-14-00916-s001.zip]

Archive with 1 entries (1 files):
- viruses-1661232-supplementary.pdf
